# Supplementary material for: Allyl Isothiocyanate Suppresses the Proliferation in Oral Squamous Cell Carcinoma via Mediating the KDM8/CCNA1 Axis
Source: Biomedicines. 2023 Sep 29;11(10):2669. doi: 10.3390/biomedicines11102669 (PMC10604360; doi:10.3390/biomedicines11102669)
Supplement: Supplementary file 1 [file biomedicines-11-02669-s001.zip]

Archive with 1 entries (1 files):
- biomedicines-2563174-supplementary.pdf
